# Supplementary material for: PPARα Induces the Expression of CAR That Works as a Negative Regulator of PPARα Functions in Mouse Livers
Source: Int J Mol Sci. 2023 Feb 16;24(4):3953. doi: 10.3390/ijms24043953 (PMC9960678; doi:10.3390/ijms24043953)
Supplement: Supplementary file 1 [file ijms-24-03953-s001.zip]

Archive with 1 entries (1 files):
- ijms-2105935-supplementary.tiff
